# Supplementary material for: Hepatic PTEN Signaling Regulates Systemic Metabolic Homeostasis through Hepatokines-Mediated Liver-to-Peripheral Organs Crosstalk
Source: Int J Mol Sci. 2022 Apr 2;23(7):3959. doi: 10.3390/ijms23073959 (PMC8999584; doi:10.3390/ijms23073959)
Supplement: Supplementary file 1 [file ijms-23-03959-s001.zip]

Archive with 3 entries (3 files):
- Berthou et al. - Supplementary Figures.pptx
- Berthou et al. - Supplementary Tables.pptx
- ijms-1511495-supplementary.pdf
